# Supplementary material for: Intracerebral hemorrhage‐induced brain injury in mice: The role of peroxiredoxin 2‐Toll‐like receptor 4 inflammatory axis
Source: CNS Neurosci Ther. 2024 Mar 22;30(3):e14681. doi: 10.1111/cns.14681 (PMC10958402; doi:10.1111/cns.14681)
Supplement: Supplementary file 1 — Data S1. [file CNS-30-e14681-s001.zip]

Archive with 6 entries (6 files):
- Antibody incubating box.jpeg
- unedited another prx2 blot.pdf
- unedited b-actin blot for Figure 1.pdf
- unedited b-actin blot for Figure 1.png
- unedited prx2 blot for Figure 1.pdf
- unedited prx2 blot for Figure 1.png
